# Supplementary material for: Sequence motifs associated with hepatotoxicity of locked nucleic acid—modified antisense oligonucleotides
Source: Nucleic Acids Res. 2014 Feb 18;42(8):4882–91. doi: 10.1093/nar/gku142 (PMC4005641; doi:10.1093/nar/gku142)
Supplement: Supplementary Data [file supp_gku142_nar-03015-y-2013-File011.xls]

## Sheet: Burdick Supplementary Table 1
Burdick et al ID	Target	Model Classification	TGC/TCC Motif	ALT (U/L)	Protein Binding (Fold Cpd 1a)	Microscopic Findings	Core Sequence (5'-3')	Sequence as Pfizer PME Notation (see doi: 10.1021/ci3001925)
1a	None	No Lesions	No	34	1		TAATCGTCGATACC	[LR](T)[sP].[LR](A)[sP].[LR](A)[sP].[dR](T)[sP].[dR](C)[sP].[dR](G)[sP].[dR](T)[sP].[dR](C)[sP].[dR](G)[sP].[dR](A)[sP].[dR](T)[sP].[LR](A)[sP].[LR]([5meC])[sP].[LR]([5meC])
4b	GR	No Lesions	No	110			AAGTCTGTTTCACC	[LR](A)[sP].[LR](A)[sP].[LR](G)[sP].[dR](T)[sP].[dR](C)[sP].[dR](T)[sP].[dR](G)[sP].[dR](T)[sP].[dR](T)[sP].[dR](T)[sP].[dR](C)[sP].[LR](A)[sP].[LR]([5meC])[sP].[LR]([5meC])
4d	GR	No Lesions	No	49			AAGTCTGTTACACC	[LR](A)[sP].[LR](A)[sP].[LR](G)[sP].[dR](T)[sP].[dR](C)[sP].[dR](T)[sP].[dR](G)[sP].[dR](T)[sP].[dR](T)[sP].[dR](A)[sP].[dR](C)[sP].[LR](A)[sP].[LR]([5meC])[sP].[LR]([5meC])
	ApoC3	No Lesions	No	24			GAGTACCCGGGGCT	[LR](G)[sP].[LR](A)[sP].[LR](G)[sP].[dR](T)[sP].[dR](A)[sP].[dR](C)[sP].[dR](C)[sP].[dR]([5meC])[sP].[dR](G)[sP].[dR](G)[sP].[dR](G)[sP].[LR](G)[sP].[LR]([5meC])[sP].[LR](T)
	ApoC3	No Lesions	No	29			TTTCAGGGAACTGA	[LR](T)[sP].[LR](T)[sP].[LR](T)[sP].[dR](C)[sP].[dR](A)[sP].[dR](G)[sP].[dR](G)[sP].[dR](G)[sP].[dR](A)[sP].[dR](A)[sP].[dR](C)[sP].[LR](T)[sP].[LR](G)[sP].[LR](A)
	ApoC3	No Lesions	No	30			AGGGAACTGAAGCC	[LR](A)[sP].[LR](G)[sP].[LR](G)[sP].[dR](G)[sP].[dR](A)[sP].[dR](A)[sP].[dR](C)[sP].[dR](T)[sP].[dR](G)[sP].[dR](A)[sP].[dR](A)[sP].[LR](G)[sP].[LR]([5meC])[sP].[LR]([5meC])
	ApoC3	No Lesions	No	32			AACAAGGAGTACCC	[LR](A)[sP].[LR](A)[sP].[LR]([5meC])[sP].[dR](A)[sP].[dR](A)[sP].[dR](G)[sP].[dR](G)[sP].[dR](A)[sP].[dR](G)[sP].[dR](T)[sP].[dR](A)[sP].[LR]([5meC])[sP].[LR]([5meC])[sP].[LR]([5meC])
	ApoC3	No Lesions	No	32			GGGAACTGAAGCCA	[LR](G)[sP].[LR](G)[sP].[LR](G)[sP].[dR](A)[sP].[dR](A)[sP].[dR](C)[sP].[dR](T)[sP].[dR](G)[sP].[dR](A)[sP].[dR](A)[sP].[dR](G)[sP].[LR]([5meC])[sP].[LR]([5meC])[sP].[LR](A)
	ApoC3	No Lesions	No	33			GCGGTCTTGGTGGC	[LR](G)[sP].[LR]([5meC])[sP].[LR](G)[sP].[dR](G)[sP].[dR](T)[sP].[dR](C)[sP].[dR](T)[sP].[dR](T)[sP].[dR](G)[sP].[dR](G)[sP].[dR](T)[sP].[LR](G)[sP].[LR](G)[sP].[LR]([5meC])
	ApoC3	No Lesions	No	35			CGTTGATTTCAAG	[LR]([5meC])[sP].[LR](G)[sP].[dR](T)[sP].[dR](T)[sP].[dR](G)[sP].[dR](A)[sP].[dR](T)[sP].[dR](T)[sP].[dR](T)[sP].[dR](C)[sP].[LR](A)[sP].[LR](A)[sP].[LR](G)
	ApoC3	No Lesions	No	37			CGGCCTCTGAAGCT	[LR]([5meC])[sP].[LR](G)[sP].[LR](G)[sP].[dR](C)[sP].[dR](C)[sP].[dR](T)[sP].[dR](C)[sP].[dR](T)[sP].[dR](G)[sP].[dR](A)[sP].[dR](A)[sP].[LR](G)[sP].[LR]([5meC])[sP].[LR](T)
	ApoC3	No Lesions	No	41			CTTTCAGGGAACTG	[LR]([5meC])[sP].[LR](T)[sP].[LR](T)[sP].[dR](T)[sP].[dR](C)[sP].[dR](A)[sP].[dR](G)[sP].[dR](G)[sP].[dR](G)[sP].[dR](A)[sP].[dR](A)[sP].[LR]([5meC])[sP].[LR](T)[sP].[LR](G)
	ApoC3	No Lesions	No	41			TTCAGGGAACTGAA	[LR](T)[sP].[LR](T)[sP].[LR]([5meC])[sP].[dR](A)[sP].[dR](G)[sP].[dR](G)[sP].[dR](G)[sP].[dR](A)[sP].[dR](A)[sP].[dR](C)[sP].[dR](T)[sP].[LR](G)[sP].[LR](A)[sP].[LR](A)
	ApoC3	No Lesions	No	43			CCAGCTTTATTGGG	[LR]([5meC])[sP].[LR]([5meC])[sP].[LR](A)[sP].[dR](G)[sP].[dR](C)[sP].[dR](T)[sP].[dR](T)[sP].[dR](T)[sP].[dR](A)[sP].[dR](T)[sP].[dR](T)[sP].[LR](G)[sP].[LR](G)[sP].[LR](G)
	ApoC3	No Lesions	No	43			AGCTTTATTGGGAG	[LR](A)[sP].[LR](G)[sP].[LR]([5meC])[sP].[dR](T)[sP].[dR](T)[sP].[dR](T)[sP].[dR](A)[sP].[dR](T)[sP].[dR](T)[sP].[dR](G)[sP].[dR](G)[sP].[LR](G)[sP].[LR](A)[sP].[LR](G)
	ApoC3	No Lesions	No	51			GCCATCGGTCACCC	[LR](G)[sP].[LR]([5meC])[sP].[LR]([5meC])[sP].[dR](A)[sP].[dR](T)[sP].[dR]([5meC])[sP].[dR](G)[sP].[dR](G)[sP].[dR](T)[sP].[dR](C)[sP].[dR](A)[sP].[LR]([5meC])[sP].[LR]([5meC])[sP].[LR]([5meC])
	ApoC3	No Lesions	No	60			GCCACCTGGGACTC	[LR](G)[sP].[LR]([5meC])[sP].[LR]([5meC])[sP].[dR](A)[sP].[dR](C)[sP].[dR](C)[sP].[dR](T)[sP].[dR](G)[sP].[dR](G)[sP].[dR](G)[sP].[dR](A)[sP].[LR]([5meC])[sP].[LR](T)[sP].[LR]([5meC])
	ApoC3	No Lesions	No	64			TAGTCTTTCAGGGA	[LR](T)[sP].[LR](A)[sP].[LR](G)[sP].[dR](T)[sP].[dR](C)[sP].[dR](T)[sP].[dR](T)[sP].[dR](T)[sP].[dR](C)[sP].[dR](A)[sP].[dR](G)[sP].[LR](G)[sP].[LR](G)[sP].[LR](A)
	ApoC3	No Lesions	No	81			CAGGGAACTGAAGC	[LR]([5meC])[sP].[LR](A)[sP].[LR](G)[sP].[dR](G)[sP].[dR](G)[sP].[dR](A)[sP].[dR](A)[sP].[dR](C)[sP].[dR](T)[sP].[dR](G)[sP].[dR](A)[sP].[LR](A)[sP].[LR](G)[sP].[LR]([5meC])
	ApoC3	No Lesions	No	102			CCAGTAGTCTTTCA	[LR]([5meC])[sP].[LR]([5meC])[sP].[LR](A)[sP].[dR](G)[sP].[dR](T)[sP].[dR](A)[sP].[dR](G)[sP].[dR](T)[sP].[dR](C)[sP].[dR](T)[sP].[dR](T)[sP].[LR](T)[sP].[LR]([5meC])[sP].[LR](A)
	ApoC3	No Lesions	No	NA			ATCGGTCACCCAGC	[LR](A)[sP].[LR](T)[sP].[LR]([5meC])[sP].[dR](G)[sP].[dR](G)[sP].[dR](T)[sP].[dR](C)[sP].[dR](A)[sP].[dR](C)[sP].[dR](C)[sP].[dR](C)[sP].[LR](A)[sP].[LR](G)[sP].[LR]([5meC])
	ApoC3	No Lesions	No	NA			GGAACTGAAGCCAT	[LR](G)[sP].[LR](G)[sP].[LR](A)[sP].[dR](A)[sP].[dR](C)[sP].[dR](T)[sP].[dR](G)[sP].[dR](A)[sP].[dR](A)[sP].[dR](G)[sP].[dR](C)[sP].[LR]([5meC])[sP].[LR](A)[sP].[LR](T)
	ApoC3	No Lesions	No	NA			AAGCAACCTACAGG	[LR](A)[sP].[LR](A)[sP].[LR](G)[sP].[dR](C)[sP].[dR](A)[sP].[dR](A)[sP].[dR](C)[sP].[dR](C)[sP].[dR](T)[sP].[dR](A)[sP].[dR](C)[sP].[LR](A)[sP].[LR](G)[sP].[LR](G)
5	ApoC3	Lesions	No	178	0.7	Minimal mitoses	GCAGAGGCCAGGAG	[LR](G)[sP].[LR]([5meC])[sP].[LR](A)[sP].[dR](G)[sP].[dR](A)[sP].[dR](G)[sP].[dR](G)[sP].[dR](C)[sP].[dR](C)[sP].[dR](A)[sP].[dR](G)[sP].[LR](G)[sP].[LR](A)[sP].[LR](G)
6	ApoC3	Lesions	No	456	0.7	Moderate single cell necrosis/moderate mitoses	AGTAGTCTTTCAGG	[LR](A)[sP].[LR](G)[sP].[LR](T)[sP].[dR](A)[sP].[dR](G)[sP].[dR](T)[sP].[dR](C)[sP].[dR](T)[sP].[dR](T)[sP].[dR](T)[sP].[dR](C)[sP].[LR](A)[sP].[LR](G)[sP].[LR](G)
4c	GR	Lesions	No	1943		Moderate single cell necrosis/Mild centrilobular hepatocyte necrosis/mild mitoses	AAGTCTGTTACCCC	[LR](A)[sP].[LR](A)[sP].[LR](G)[sP].[dR](T)[sP].[dR](C)[sP].[dR](T)[sP].[dR](G)[sP].[dR](T)[sP].[dR](T)[sP].[dR](A)[sP].[dR](C)[sP].[LR]([5meC])[sP].[LR]([5meC])[sP].[LR]([5meC])
	GR	Lesions	No	46		Mild mitoses	CCTATTGAGGTTTG	[LR]([5meC])[sP].[LR]([5meC])[sP].[LR](T)[sP].[dR](A)[sP].[dR](T)[sP].[dR](T)[sP].[dR](G)[sP].[dR](A)[sP].[dR](G)[sP].[dR](G)[sP].[dR](T)[sP].[LR](T)[sP].[LR](T)[sP].[LR](G)
	GR	Lesions	No	57		Early morbidity/decreased glycogen in liver	GTTTTCATCTATCA	[LR](G)[sP].[LR](T)[sP].[LR](T)[sP].[dR](T)[sP].[dR](T)[sP].[dR](C)[sP].[dR](A)[sP].[dR](T)[sP].[dR](C)[sP].[dR](T)[sP].[dR](A)[sP].[LR](T)[sP].[LR]([5meC])[sP].[LR](A)
	ApoC3	Lesions	No	102	0.82	Moderate mitoses	CTTAGCACTGGCCT	[LR]([5meC])[sP].[LR](T)[sP].[dR](T)[sP].[dR](A)[sP].[dR](G)[sP].[dR](C)[sP].[dR](A)[sP].[dR](C)[sP].[dR](T)[sP].[dR](G)[sP].[dR](G)[sP].[dR](C)[sP].[LR]([5meC])[sP].[LR](T)
	ApoC3	Lesions	No	106		Minimal single cell necrosis	GCTTTATTGGGAGG	[LR](G)[sP].[LR]([5meC])[sP].[LR](T)[sP].[dR](T)[sP].[dR](T)[sP].[dR](A)[sP].[dR](T)[sP].[dR](T)[sP].[dR](G)[sP].[dR](G)[sP].[dR](G)[sP].[LR](A)[sP].[LR](G)[sP].[LR](G)
	ApoC3	Lesions	No	177	1.53	Mild single cell necrosis	GGCAGAGGCCAGGA	[LR](G)[sP].[LR](G)[sP].[LR]([5meC])[sP].[dR](A)[sP].[dR](G)[sP].[dR](A)[sP].[dR](G)[sP].[dR](G)[sP].[dR](C)[sP].[dR](C)[sP].[dR](A)[sP].[LR](G)[sP].[LR](G)[sP].[LR](A)
	ApoC3	Lesions	No	182		Moderate mitoses/mild single cell necrosis	GCACTGAGAATACT	[LR](G)[sP].[LR]([5meC])[sP].[LR](A)[sP].[dR](C)[sP].[dR](T)[sP].[dR](G)[sP].[dR](A)[sP].[dR](G)[sP].[dR](A)[sP].[dR](A)[sP].[dR](T)[sP].[LR](A)[sP].[LR]([5meC])[sP].[LR](T)
	ApoC3	Lesions	No	208	0.96	Minimal single cell necrosis/minimal mitoses	GCCAGGCATGAGGT	[LR](G)[sP].[LR]([5meC])[sP].[LR]([5meC])[sP].[dR](A)[sP].[dR](G)[sP].[dR](G)[sP].[dR](C)[sP].[dR](A)[sP].[dR](T)[sP].[dR](G)[sP].[dR](A)[sP].[LR](G)[sP].[LR](G)[sP].[LR](T)
	ApoC3	Lesions	No	256		Mild Single cell necrosis/moderate mitoses	AGTCTTTCAGGGAA	[LR](A)[sP].[LR](G)[sP].[LR](T)[sP].[dR](C)[sP].[dR](T)[sP].[dR](T)[sP].[dR](T)[sP].[dR](C)[sP].[dR](A)[sP].[dR](G)[sP].[dR](G)[sP].[LR](G)[sP].[LR](A)[sP].[LR](A)
	GR	Lesions	No	273		Severe portal coalescing hepatocellular degeneration	ATGTCATAGTGGTA	[LR](A)[sP].[LR](T)[sP].[LR](G)[sP].[dR](T)[sP].[dR](C)[sP].[dR](A)[sP].[dR](T)[sP].[dR](A)[sP].[dR](G)[sP].[dR](T)[sP].[dR](G)[sP].[LR](G)[sP].[LR](T)[sP].[LR](A)
	ApoC3	Lesions	No	460		Severe mitoses/moderate single cell necrosis	GGTATTGAGGTCTC	[LR](G)[sP].[LR](G)[sP].[LR](T)[sP].[dR](A)[sP].[dR](T)[sP].[dR](T)[sP].[dR](G)[sP].[dR](A)[sP].[dR](G)[sP].[dR](G)[sP].[dR](T)[sP].[LR]([5meC])[sP].[LR](T)[sP].[LR]([5meC])
	ApoC3	Lesions	No	465	0.9	Moderate single cell necrosis/moderate mitoses	GGACCCAAGGAGCT	[LR](G)[sP].[LR](G)[sP].[LR](A)[sP].[dR](C)[sP].[dR](C)[sP].[dR](C)[sP].[dR](A)[sP].[dR](A)[sP].[dR](G)[sP].[dR](G)[sP].[dR](A)[sP].[LR](G)[sP].[LR]([5meC])[sP].[LR](T)
	ApoC3	Lesions	No	499		Moderate mitoses/mild single cell necrosis	AGGTCTCAGGCAGC	[LR](A)[sP].[LR](G)[sP].[LR](G)[sP].[dR](T)[sP].[dR](C)[sP].[dR](T)[sP].[dR](C)[sP].[dR](A)[sP].[dR](G)[sP].[dR](G)[sP].[dR](C)[sP].[LR](A)[sP].[LR](G)[sP].[LR]([5meC])
	ApoC3	Lesions	No	646	0.71	Moderate periportal hepatocellular degeneration/minimal single cell necrosis/minimal mitoses	CAGTAGTCTTTCAG	[LR]([5meC])[sP].[LR](A)[sP].[LR](G)[sP].[dR](T)[sP].[dR](A)[sP].[dR](G)[sP].[dR](T)[sP].[dR](C)[sP].[dR](T)[sP].[dR](T)[sP].[dR](T)[sP].[LR]([5meC])[sP].[LR](A)[sP].[LR](G)
	ApoC3	Lesions	No	705	0.85	Moderate single cell necrosis/moderate mitoses	GGTATTCAGTGTGATG	[LR](G)[sP].[LR](G)[sP].[LR](T)[sP].[dR](A)[sP].[dR](T)[sP].[dR](T)[sP].[dR](C)[sP].[dR](A)[sP].[dR](G)[sP].[dR](T)[sP].[dR](G)[sP].[dR](T)[sP].[LR](G)[sP].[LR](A)[sP].[LR](T)[sP].[dR](G)
	ApoC3	Lesions	No	742		Moderate single cell necrosis/moderate mitoses	GTAGTCTTTCAGGG	[LR](G)[sP].[LR](T)[sP].[LR](A)[sP].[dR](G)[sP].[dR](T)[sP].[dR](C)[sP].[dR](T)[sP].[dR](T)[sP].[dR](T)[sP].[dR](C)[sP].[dR](A)[sP].[LR](G)[sP].[LR](G)[sP].[LR](G)
	ApoC3	Lesions	No	794		Severe mitoses/moderate single cell necrosis	GTATTGAGGTCTCA	[LR](G)[sP].[LR](T)[sP].[LR](A)[sP].[dR](T)[sP].[dR](T)[sP].[dR](G)[sP].[dR](A)[sP].[dR](G)[sP].[dR](G)[sP].[dR](T)[sP].[dR](C)[sP].[LR](T)[sP].[LR]([5meC])[sP].[LR](A)
	GR	Lesions	No	1764		Severe portal hepatocellular vacuolar degeneration	AGTCTTGGCCCTCT	[LR](A)[sP].[LR](G)[sP].[LR](T)[sP].[dR](C)[sP].[dR](T)[sP].[dR](T)[sP].[dR](G)[sP].[dR](G)[sP].[dR](C)[sP].[dR](C)[sP].[dR](C)[sP].[LR](T)[sP].[LR]([5meC])[sP].[LR](T)
	ApoB	Lesions	No	2154	1.2	Moderate Centrilobular to midzonal bridging hepatocellular necrosis	GCATTGGTATTCA	[LR](G)[sP].[LR]([5meC])[sP].[dR](A)[sP].[dR](T)[sP].[dR](T)[sP].[dR](G)[sP].[dR](G)[sP].[dR](T)[sP].[dR](A)[sP].[dR](T)[sP].[LR](T)[sP].[LR]([5meC])[sP].[LR](A)
	GR	Lesions	No	8979		Severe coalescing portal to midzonal hepatocellular necrosis	GTCTCTTTACCTGG	[LR](G)[sP].[LR](T)[sP].[LR]([5meC])[sP].[dR](T)[sP].[dR](C)[sP].[dR](T)[sP].[dR](T)[sP].[dR](T)[sP].[dR](A)[sP].[dR](C)[sP].[dR](C)[sP].[LR](T)[sP].[LR](G)[sP].[LR](G)
	ApoC3	Lesions	No	NA	0.9	Moderate single cell necrosis/moderate mitoses with karyo and cytomegaly	TGAAGCCATCGGTC	[LR](T)[sP].[LR](G)[sP].[LR](A)[sP].[dR](A)[sP].[dR](G)[sP].[dR](C)[sP].[dR](C)[sP].[dR](A)[sP].[dR](T)[sP].[dR]([5meC])[sP].[dR](G)[sP].[LR](G)[sP].[LR](T)[sP].[LR]([5meC])
	ApoC3	Lesions	No	NA	2.74	Moderate portal to midzonal hepatocellular degeneration and necrosis/moderate mitoses/moderate single cell necrosis/mild karyo and cytomegaly	GGTCTCAGGCAGCC	[LR](G)[sP].[LR](G)[sP].[LR](T)[sP].[dR](C)[sP].[dR](T)[sP].[dR](C)[sP].[dR](A)[sP].[dR](G)[sP].[dR](G)[sP].[dR](C)[sP].[dR](A)[sP].[LR](G)[sP].[LR]([5meC])[sP].[LR]([5meC])
	ApoC3	Lesions	No	NA	0.74	Severe single cell necrosis/severe mitoses/mild vacuolar degeneration	GGCAGGTGGACTTG	[LR](G)[sP].[LR](G)[sP].[LR]([5meC])[sP].[dR](A)[sP].[dR](G)[sP].[dR](G)[sP].[dR](T)[sP].[dR](G)[sP].[dR](G)[sP].[dR](A)[sP].[dR](C)[sP].[LR](T)[sP].[LR](T)[sP].[LR](G)
1c	None	NoLesions	Yes	31			TAATCCTCGATACC	[LR](T)[sP].[LR](A)[sP].[LR](A)[sP].[dR](T)[sP].[dR](C)[sP].[dR](C)[sP].[dR](T)[sP].[dR]([5meC])[sP].[dR](G)[sP].[dR](A)[sP].[dR](T)[sP].[LR](A)[sP].[LR]([5meC])[sP].[LR]([5meC])
1e	None	NoLesions	Yes	39			TAATCGTGCATACC	[LR](T)[sP].[LR](A)[sP].[LR](A)[sP].[dR](T)[sP].[dR]([5meC])[sP].[dR](G)[sP].[dR](T)[sP].[dR](G)[sP].[dR](C)[sP].[dR](A)[sP].[dR](T)[sP].[LR](A)[sP].[LR]([5meC])[sP].[LR]([5meC])
3	ApoC3	Lesions	Yes	NA	4.55	Severe centrilobular to midzonal bridging necrosis/severe hepatic vacuolar degeneration	TCAGTGCATCCTTG	[LR](T)[sP].[LR]([5meC])[sP].[LR](A)[sP].[dR](G)[sP].[dR](T)[sP].[dR](G)[sP].[dR](C)[sP].[dR](A)[sP].[dR](T)[sP].[dR](C)[sP].[dR](C)[sP].[LR](T)[sP].[LR](T)[sP].[LR](G)
4	ApoC3	Lesions	Yes	283	3.05	Severe multifocal subcapsular necrosis/moderate mitoses	TCCAGTAGTCTTTC	[LR](T)[sP].[LR]([5meC])[sP].[LR]([5meC])[sP].[dR](A)[sP].[dR](G)[sP].[dR](T)[sP].[dR](A)[sP].[dR](G)[sP].[dR](T)[sP].[dR](C)[sP].[dR](T)[sP].[LR](T)[sP].[LR](T)[sP].[LR]([5meC])
1b	None	Lesions	Yes	3369		Severe centrilobular necrosis/moderate single cell necrosis/ moderate hepatocyte hypertrophy	TAATGCTCGATCCC	[LR](T)[sP].[LR](A)[sP].[LR](A)[sP].[dR](T)[sP].[dR](G)[sP].[dR](C)[sP].[dR](T)[sP].[dR]([5meC])[sP].[dR](G)[sP].[dR](A)[sP].[dR](T)[sP].[LR]([5meC])[sP].[LR]([5meC])[sP].[LR]([5meC])
1d	None	Lesions	Yes	39		Mild hepatocyte degeneration	TAATCGTCCATACC	[LR](T)[sP].[LR](A)[sP].[LR](A)[sP].[dR](T)[sP].[dR]([5meC])[sP].[dR](G)[sP].[dR](T)[sP].[dR](C)[sP].[dR](C)[sP].[dR](A)[sP].[dR](T)[sP].[LR](A)[sP].[LR]([5meC])[sP].[LR]([5meC])
1f	None	Lesions	Yes	48		Mild single cell necrosis	TAATCGTCGATGCC	[LR](T)[sP].[LR](A)[sP].[LR](A)[sP].[dR](T)[sP].[dR]([5meC])[sP].[dR](G)[sP].[dR](T)[sP].[dR]([5meC])[sP].[dR](G)[sP].[dR](A)[sP].[dR](T)[sP].[LR](G)[sP].[LR]([5meC])[sP].[LR]([5meC])
4a	GR	Lesions	Yes	12186		Severe single cell necrosis/moderate karyo and cytomegaly/severe lymphohistiocytic infiltration	AAGTCTGTTTCCCC	[LR](A)[sP].[LR](A)[sP].[LR](G)[sP].[dR](T)[sP].[dR](C)[sP].[dR](T)[sP].[dR](G)[sP].[dR](T)[sP].[dR](T)[sP].[dR](T)[sP].[dR](C)[sP].[LR]([5meC])[sP].[LR]([5meC])[sP].[LR]([5meC])
	ApoC3	Lesions	Yes	46		Mild mitoses	CTCCAGTAGTCTTT	[LR]([5meC])[sP].[LR](T)[sP].[LR]([5meC])[sP].[dR](C)[sP].[dR](A)[sP].[dR](G)[sP].[dR](T)[sP].[dR](A)[sP].[dR](G)[sP].[dR](T)[sP].[dR](C)[sP].[LR](T)[sP].[LR](T)[sP].[LR](T)
	GR	Lesions	Yes	54		Minimal mitoses	CTATTGAGGTTTGC	[LR]([5meC])[sP].[LR](T)[sP].[LR](A)[sP].[dR](T)[sP].[dR](T)[sP].[dR](G)[sP].[dR](A)[sP].[dR](G)[sP].[dR](G)[sP].[dR](T)[sP].[dR](T)[sP].[LR](T)[sP].[LR](G)[sP].[LR]([5meC])
	ApoC3	Lesions	Yes	132	2.73	Minimal mitoses	ATCCTTGGCGGTCT	[LR](A)[sP].[LR](T)[sP].[LR]([5meC])[sP].[dR](C)[sP].[dR](T)[sP].[dR](T)[sP].[dR](G)[sP].[dR](G)[sP].[dR]([5meC])[sP].[dR](G)[sP].[dR](G)[sP].[LR](T)[sP].[LR]([5meC])[sP].[LR](T)
	ApoC3	Lesions	Yes	315		Minimal single cell necrosis/mild mitoses	ACTTGTCCTTAACG	[LR](A)[sP].[LR]([5meC])[sP].[LR](T)[sP].[dR](T)[sP].[dR](G)[sP].[dR](T)[sP].[dR](C)[sP].[dR](C)[sP].[dR](T)[sP].[dR](T)[sP].[dR](A)[sP].[LR](A)[sP].[LR]([5meC])[sP].[LR](G)
	ApoC3	Lesions	Yes	333		Minimal single cell necrosis/mild mitoses	TCTTGTCCAGCTTT	[LR](T)[sP].[LR]([5meC])[sP].[LR](T)[sP].[dR](T)[sP].[dR](G)[sP].[dR](T)[sP].[dR](C)[sP].[dR](C)[sP].[dR](A)[sP].[dR](G)[sP].[dR](C)[sP].[LR](T)[sP].[LR](T)[sP].[LR](T)
	ApoC3	Lesions	Yes	532	0.71	Mild single cell necrosis/moderate mitoses	TCATGGCTGCAGCT	[LR](T)[sP].[LR]([5meC])[sP].[dR](A)[sP].[dR](T)[sP].[dR](G)[sP].[dR](G)[sP].[dR](C)[sP].[dR](T)[sP].[dR](G)[sP].[dR](C)[sP].[dR](A)[sP].[dR](G)[sP].[LR]([5meC])[sP].[LR](T)
	ApoC3	Lesions	Yes	627	2.1	Moderate mitoses	TGCCTCTAGGGATG	[LR](T)[sP].[LR](G)[sP].[LR]([5meC])[sP].[dR](C)[sP].[dR](T)[sP].[dR](C)[sP].[dR](T)[sP].[dR](A)[sP].[dR](G)[sP].[dR](G)[sP].[dR](G)[sP].[LR](A)[sP].[LR](T)[sP].[LR](G)
	ApoC3	Lesions	Yes	1129	0.97	Moderate midzonal to portal necrosis/moderate single cell necrosis	AGCAGCTGCCTCTA	[LR](A)[sP].[LR](G)[sP].[LR]([5meC])[sP].[dR](A)[sP].[dR](G)[sP].[dR](C)[sP].[dR](T)[sP].[dR](G)[sP].[dR](C)[sP].[dR](C)[sP].[dR](T)[sP].[LR]([5meC])[sP].[LR](T)[sP].[LR](A)
	ApoC3	Lesions	Yes	1157	1.19	Moderate single cell necrosis/mild portal bridging necrosis	GTGCTCCAGTAGTC	[LR](G)[sP].[LR](T)[sP].[LR](G)[sP].[dR](C)[sP].[dR](T)[sP].[dR](C)[sP].[dR](C)[sP].[dR](A)[sP].[dR](G)[sP].[dR](T)[sP].[dR](A)[sP].[LR](G)[sP].[LR](T)[sP].[LR]([5meC])
	ApoC3	Lesions	Yes	1436	1.48	Moderate mitoses/mild single cell necrosis	TGCTCCAGTAGTCT	[LR](T)[sP].[LR](G)[sP].[LR]([5meC])[sP].[dR](T)[sP].[dR](C)[sP].[dR](C)[sP].[dR](A)[sP].[dR](G)[sP].[dR](T)[sP].[dR](A)[sP].[dR](G)[sP].[LR](T)[sP].[LR]([5meC])[sP].[LR](T)
	ApoC3	Lesions	Yes	1706	1.6	Severe single cell necrosis/moderate mitoses	AGTGCATCCTTGGC	[LR](A)[sP].[LR](G)[sP].[LR](T)[sP].[dR](G)[sP].[dR](C)[sP].[dR](A)[sP].[dR](T)[sP].[dR](C)[sP].[dR](C)[sP].[dR](T)[sP].[dR](T)[sP].[LR](G)[sP].[LR](G)[sP].[LR]([5meC])
	ApoC3	Lesions	Yes	1868	1.85	Moderate single cell necrosis/moderate mitoses	CCTGCTGGGCCACC	[LR]([5meC])[sP].[LR]([5meC])[sP].[LR](T)[sP].[dR](G)[sP].[dR](C)[sP].[dR](T)[sP].[dR](G)[sP].[dR](G)[sP].[dR](G)[sP].[dR](C)[sP].[dR](C)[sP].[LR](A)[sP].[LR]([5meC])[sP].[LR]([5meC])
	ApoC3	Lesions	Yes	2369		Severe single cell necrosis/moderate mitoses	GCTCCAGTAGTCTT	[LR](G)[sP].[LR]([5meC])[sP].[LR](T)[sP].[dR](C)[sP].[dR](C)[sP].[dR](A)[sP].[dR](G)[sP].[dR](T)[sP].[dR](A)[sP].[dR](G)[sP].[dR](T)[sP].[LR]([5meC])[sP].[LR](T)[sP].[LR](T)
	GR	Lesions	Yes	2461		Moderate hepatic vacuolar degeneration/minimal mitoses	ACTCCAAATCCTGC	[LR](A)[sP].[LR]([5meC])[sP].[LR](T)[sP].[dR](C)[sP].[dR](C)[sP].[dR](A)[sP].[dR](A)[sP].[dR](A)[sP].[dR](T)[sP].[dR](C)[sP].[dR](C)[sP].[LR](T)[sP].[LR](G)[sP].[LR]([5meC])
	GR	Lesions	Yes	2630		Moderate hepatocellular hypertrophy/mild single cell necrosis/mild mitoses	TCCAAGGACTCTCA	[LR](T)[sP].[LR]([5meC])[sP].[LR]([5meC])[sP].[dR](A)[sP].[dR](A)[sP].[dR](G)[sP].[dR](G)[sP].[dR](A)[sP].[dR](C)[sP].[dR](T)[sP].[dR](C)[sP].[LR](T)[sP].[LR]([5meC])[sP].[LR](A)
	ApoC3	Lesions	Yes	3796.7	1.48	Severe single cell necrosis/severe increases in mitoses	ACCTGGGACTCCTG	[LR](A)[sP].[LR]([5meC])[sP].[LR]([5meC])[sP].[dR](T)[sP].[dR](G)[sP].[dR](G)[sP].[dR](G)[sP].[dR](A)[sP].[dR](C)[sP].[dR](T)[sP].[dR](C)[sP].[LR]([5meC])[sP].[LR](T)[sP].[LR](G)
	GR	Lesions	Yes	6894		Severe portal hepatocellular degeneration and necrosis	GGTTTGCAATGCTT	[LR](G)[sP].[LR](G)[sP].[LR](T)[sP].[dR](T)[sP].[dR](T)[sP].[dR](G)[sP].[dR](C)[sP].[dR](A)[sP].[dR](A)[sP].[dR](T)[sP].[dR](G)[sP].[LR]([5meC])[sP].[LR](T)[sP].[LR](T)
	GR	Lesions	Yes	7376		Moderate single cell necrosis/moderate mitoses/ moderate bile ductular hyperplasia/moderate karyo and cytomegaly	TGGCCCTGCTGTGG	[LR](T)[sP].[LR](G)[sP].[LR](G)[sP].[dR](C)[sP].[dR](C)[sP].[dR](C)[sP].[dR](T)[sP].[dR](G)[sP].[dR](C)[sP].[dR](T)[sP].[dR](G)[sP].[LR](T)[sP].[LR](G)[sP].[LR](G)
	GR	Lesions	Yes	7376		Moderate coalescing portal hepatocellular necrosis/mild single cell necrosis	CCGTTGGTGCCAGT	[LR]([5meC])[sP].[LR]([5meC])[sP].[LR](G)[sP].[dR](T)[sP].[dR](T)[sP].[dR](G)[sP].[dR](G)[sP].[dR](T)[sP].[dR](G)[sP].[dR](C)[sP].[dR](C)[sP].[LR](A)[sP].[LR](G)[sP].[LR](T)
	GR	Lesions	Yes	9781		Moderate single cell necrosis/Moderate mitoses	GTCTTCTCCCGCCA	[LR](G)[sP].[LR](T)[sP].[LR]([5meC])[sP].[dR](T)[sP].[dR](T)[sP].[dR](C)[sP].[dR](T)[sP].[dR](C)[sP].[dR](C)[sP].[dR]([5meC])[sP].[dR](G)[sP].[LR]([5meC])[sP].[LR]([5meC])[sP].[LR](A)
	GR	Lesions	Yes	11155		Severe coalescing centrilobular necrosis/mild portal hepatocellular degeneration/ mild hepatic vacuolar degeneration	AGGTGCTTTGGTCT	[LR](A)[sP].[LR](G)[sP].[LR](G)[sP].[dR](T)[sP].[dR](G)[sP].[dR](C)[sP].[dR](T)[sP].[dR](T)[sP].[dR](T)[sP].[dR](G)[sP].[dR](G)[sP].[LR](T)[sP].[LR]([5meC])[sP].[LR](T)
	GR	Lesions	Yes	NA		Severe midzonal to periportal coalescing necrosis/ mild single cell necrosis/mild mitoses	AATGCTTTCTTCCA	[LR](A)[sP].[LR](A)[sP].[LR](T)[sP].[dR](G)[sP].[dR](C)[sP].[dR](T)[sP].[dR](T)[sP].[dR](T)[sP].[dR](C)[sP].[dR](T)[sP].[dR](T)[sP].[LR]([5meC])[sP].[LR]([5meC])[sP].[LR](A)
	GR	Lesions	Yes	NA		Early morbidity due to hepatic and renal toxicity samples not evaluated	TTCTGATCCTGCTG	[LR](T)[sP].[LR](T)[sP].[LR]([5meC])[sP].[dR](T)[sP].[dR](G)[sP].[dR](A)[sP].[dR](T)[sP].[dR](C)[sP].[dR](C)[sP].[dR](T)[sP].[dR](G)[sP].[LR]([5meC])[sP].[LR](T)[sP].[LR](G)
	GR	Lesions	Yes	NA		Severe midzonal to periportal coalescing necrosis/mild single cell necrosis/mild mitoses	CAATGCTTTCTTCC	[LR]([5meC])[sP].[LR](A)[sP].[LR](A)[sP].[dR](T)[sP].[dR](G)[sP].[dR](C)[sP].[dR](T)[sP].[dR](T)[sP].[dR](T)[sP].[dR](C)[sP].[dR](T)[sP].[LR](T)[sP].[LR]([5meC])[sP].[LR]([5meC])
NA: Not available
